# Supplementary material for: Sodium Patterns and Their Variables in a Cohort of ELBW Infants in the First 10 Days of Life
Source: Children (Basel). 2025 Mar 7;12(3):337. doi: 10.3390/children12030337 (PMC11941669; doi:10.3390/children12030337)
Supplement: Supplementary file 1 [file children-12-00337-s001.zip]

Archive with 1 entries (1 files):
- children-3519029-supplementary.pdf
